# Supplementary material for: Life cycle assessment of soil carbon dynamics in peach and olive cultivation in Greece: Implementing nature-based solutions
Source: PLoS One. 2025 Jun 20;20(6):e0325757. doi: 10.1371/journal.pone.0325757 (PMC12180617; doi:10.1371/journal.pone.0325757)
Supplement: S1 File — (XLSX) [file pone.0325757.s001.xlsx]

## Sheet: "Olives"_Fthiotida region
SAMPLE POINT	CODE	SAMPLE DEPTH	TEXTURE (%SAND-CLAY_SILT)	pH	EC (ms/cm)	ORGANIC MATTER (%)	CaCO3	TN
STYLIDA	O.U. 36	0-30	48%- 25%-27% SCL	7.88	7.88	1.45	1.7	1.37
STYLIDA	O.U. 37	0-30	41%-28%-30% CL	7.17	7.17	1.03	1.1	1.33
STYLIDA	O.U. 38	0-30	46%-29%-25%SCL	7.59	7.59	0.91	1.2	1.28
STYLIDA	O.U. 39	0-30	45%-28%-27% SCL	7.28	7.28	0.88	1.3	1.55
STYLIDA	O.U. 40	0-30	42%-29%-28% SCL	7.39	7.39	0.91	1	1.69
STYLIDA	O.U. 41	0-30	47%-18%-35% SC	7.43	7.43	1.17	0.3	1.48
STYLIDA	O.U. 42	0-30	48%-25%-27% SCL	7.67	7.67	0.96	0.2	1.64
STYLIDA	O.U. 43	0-30	48%-28%-24% SCL	7.8	7.8	0.88	0.2	1.15
STYLIDA	O.U. 44	0-30	43%-28%-28% SCL	7.73	7.73	1.56	4.7	1.53

## Sheet: "Peaches"_Imathia region
SAMPLE POINT	CODE	SAMPLE DEPTH	TEXTURE (%SAND-CLAY_SILT)	Ph value	EC (μs/cm)	ORGANIC MATTER (%)	CaCO3 (%)	TN (%)
2 GORTSIES	KAR_01	0-30	71%-12%-17%	7.78	421	0.81	1.77	0.68
2 GORTSIES	KAR_02	0-30	75%-11%-14%	7.73	474	0.79	1.82	0.66
2 GORTSIES	KAR_03	0-30	70%-12%-18%	7.76	419	0.91	1.59	0.71
2 GORTSIES	KAR_04	0-30	69%-12%-19%	7.81	421	0.88	1.44	0.75
2 GORTSIES	KAR_05	0-30	72%-13%-15%	7.91	434	0.83	1.48	0.73
2 GORTSIES	KAR_06	0-30	73%-10%-17%	7.9	398	0.81	1.72	0.72
2 GORTSIES	KAR_07	0-30	71%-12%-17%	7.75	391	0.94	1.68	0.8
2 GORTSIES	KAR_08	0-30	68%-13%-19%	7.71	402	0.89	1.55	0.79
2GORTSIES	KAR_09	0-30	69%-12%-19%	7.87	427	0.85	1.75	0.77
2 GORTSIES	KAR_10	0-30	75%-12%-13%	7.68	398	0.82	1.53	0.82
2 GORTSIES	KAR_11	0-30	69%-13%-18%	7.83	411	0.79	1.64	0.81
2 GORTSIES	KAR_12	0-30	70%-11%-19%	7.67	431	0.77	1.62	0.79
2 GORTSIES	KAR_13	0-30	71%-12%-17%	7.88	422	0.77	1.51	0.78
2 GORTSIES	KAR_14	0-30	65%-12%-23%	7.72	430	0.81	1.57	0.68
2 GORTSIES	KAR_15	0-30	66%-12%-22%	7.79	428	0.83	1.53	0.73
2 GORTSIES	KAR_16	0-30	65%-11%-23%	7.78	411	0.78	1.6	0.72
2 GORTSIES	KAR_17	0-30	67%-11%-22%	7.81	415	0.85	1.55	0.72
2 GORTSIES	KAR_18	0-30	65%-13%-22%	7.67	423	0.79	1.59	0.7
2 GORTSIES	KAR_19	0-30	64%-11%-25%	7.69	457	0.77	1.52	0.67
2 GORTSIES	KAR_20	0-30	67%-11%-22%	7.74	429	0.8	1.53	0.75
